# Supplementary material for: A solution to the biophysical fractionation of extracellular vesicles: Acoustic Nanoscale Separation via Wave-pillar Excitation Resonance (ANSWER)
Source: Sci Adv. 2022 Nov 23;8(47):eade0640. doi: 10.1126/sciadv.ade0640 (PMC9683722; doi:10.1126/sciadv.ade0640)
Supplement: Supplementary file 2 — Movies S1 to S7 [file sciadv.ade0640_movies_s1_to_s7.zip]

Archive with 7 entries (7 files):
- sciadv.ade0640_movie_s1.mp4
- sciadv.ade0640_movie_s2.mp4
- sciadv.ade0640_movie_s3.mp4
- sciadv.ade0640_movie_s4.mp4
- sciadv.ade0640_movie_s5.mp4
- sciadv.ade0640_movie_s6.mp4
- sciadv.ade0640_movie_s7.mp4
